# Supplementary material for: Intra-Articular Facet Joint Injection of Normal Saline for Chronic Low Back Pain: A Systematic Review and Meta-Analysis
Source: Medicina (Kaunas). 2023 May 28;59(6):1038. doi: 10.3390/medicina59061038 (PMC10302348; doi:10.3390/medicina59061038)
Supplement: Supplementary file 1 [file medicina-59-01038-s001.zip]

Archive with 1 entries (1 files):
- medicina-2409429-supplementary.pdf
